# Supplementary material for: Caring for Homebound Veterans during COVID-19 in the U.S. Department of Veterans Affairs Medical Foster Home Program
Source: Geriatrics (Basel). 2022 Jun 15;7(3):66. doi: 10.3390/geriatrics7030066 (PMC9223204; doi:10.3390/geriatrics7030066)
Supplement: Supplementary file 1 [file geriatrics-07-00066-s001.zip]

Archive with 1 entries (1 files):
- geriatrics-1724477-supplementary.pdf
